# Supplementary material for: Characterization of Lipid and Lipid Droplet Metabolism in Human HCC
Source: Cells. 2019 May 27;8(5):512. doi: 10.3390/cells8050512 (PMC6562484; doi:10.3390/cells8050512)
Supplement: Supplementary file 1 [file cells-08-00512-s001.zip]

Archive with 5 entries (5 files):
- Supplementary Data 2 - Transfer Functions and Plasma Profiles.docx
- Supplementary Data 3 - Illustration of the Imputation Method.docx
- Supplementary Data 4 - Protein Intensitites.xlsx
- Supplementary Data 5 - Change of TAG Content at 10% Protein Inhibition.xlsx
- Supplementary Data 1 - Model Documentation.docx
