# Supplementary material for: Characterization of Lipid and Lipid Droplet Metabolism in Human HCC
Source: Cells. 2019 May 27;8(5):512. doi: 10.3390/cells8050512 (PMC6562484; doi:10.3390/cells8050512)
Supplement: Supplementary file 1 [file cells-08-00512-s001.zip › Supplementary Data 4 - Protein Intensitites.xlsx]

## Sheet: intensitites controls
		Protein Intensitites of Controls
#	process	C1	C2	C3	C4	C5	C6	C7	C8	C9	C10	C11
1	v_CPT1	696610000	296370000	567260000	535370000	701370000	434650000	440280000	386700000	717570000	888390000	149950000
2	v_ACS1	13171000000	9817900000	7914700000	11595000000	10129000000	12707000000	3514800000	7542800000	13348000000	11059000000	5825800000
3	v_ACS4	36320000	911230	4.32208e+07	38384000	96777000	85525000	24571000	32431000	763590000	411490000	28051000
4	v_ACS5	1254500000	852580000	565950000	1255500000	573450000	904460000	411840000	333890000	1943400000	3094300000	319990000
5	v_C16_cyt_uptake	1650700000	1077500000	752150000	1558800000	1068000000	1619100000	612140000	565450000	1664400000	3275400000	560120000
6	v_C16_cyt_uptake	16983000	1.66873e+07	22636000	19742000	21087000	19633000	17607000	16217000	12743000	25375000	1.50575e+07
7	v_C16_cyt_uptake	6.73269e+06	3.23317e+06	2.5845e+06	9.11345e+06	4307000	8.52885e+06	2.58438e+06	2.41237e+06	4811200	11424000	1.86998e+06
8	v_C16_cyt_uptake	4637700000	2492800000	1508600000	4026400000	1993900000	6727100000	1193700000	698820000	3646400000	6170200000	872040000
9	v_magl	499760000	128350000	130300000	398150000	148040000	220650000	113260000	19624000	436050000	287870000	149810000
10	v_magl	99541000	31535000	22658000	114080000	33159000	58037000	16660000	24378000	114750000	113520000	44725000
11	v_magl	6.61372e+06	5778600	7781200	8349900	3162000	2896900	2.04563e+06	2406100	3556100	18044000	3852600
12	v_MTP	5117600000	3437400000	1018500000	5380700000	2950900000	7172000000	1614500000	1206600000	6630000000	7110400000	2499100000
13	v_agpat	3318000	2115200	2882200	3259300	2.72856e+06	3.2259e+06	2.48728e+06	2174800	3.14377e+06	3.70027e+06	2.09392e+06
14	v_agpat	39683000	35994000	25840000	70721000	27200000	8.0047e+07	2.68578e+07	47472000	33238000	170670000	25030000
15	v_agpat	13603000	14664000	7255600	3.19235e+07	11169000	3.05805e+07	7.5135e+06	8.19123e+06	22088000	49162000	7.28657e+06
16	v_agpat	9990600	4912100	18755000	6.10853e+06	4609600	1437900	18047000	10759000	8.21369e+06	16370000	9.79647e+06
17	v_agpat	13324000	12174000	13782000	1.83368e+07	17835000	21850000	28604000	9982800	12515000	19741000	1.11975e+07
18	v_dgat	86585000	59056000	109670000	110860000	55140000	9.46591e+07	47315000	48694000	35545000	180750000	39378000
19	v_dgat	0	0	0	0	0	0	0	0	0	81028000	0
20	v_glycerol_kinase	401770000	198430000	138910000	71295000	264710000	284310000	96612000	68193000	381980000	181500000	102970000
21	v_glycerol_kinase	401770000	198430000	138910000	71295000	264710000	284310000	96612000	68193000	381980000	181500000	102970000
22	v_glycerol_kinase	401770000	198430000	138910000	71295000	264710000	284310000	96612000	68193000	381980000	181500000	102970000
23	v_gpat	13791000	23118000	92885000	66172000	31608000	18008000	24943000	29288000	38037000	61835000	4.39903e+06
24	v_PAP	24403000	10709000	13859000	23969000	7000400	25289000	25583000	16094000	20136000	28101000	9.75338e+06
25	v_PAP	10203000	7496800	6101500	45370000	13500000	57812000	8316300	4125000	12025000	93523000	4.70942e+06
26	v_PAP	17132000	19578000	11203000	23630000	21789000	28908000	9053800	15814000	20094000	39822000	5444300
27	v_PAP	0	0	0	0	0	0	0	0	0	0	0
28	apoB	3780800000	4424700000	2815800000	13190000000	2614800000	7892600000	2249700000	2497200000	6925000000	9698700000	4045300000
29	fsp27	57828000	24775000	33301000	63634000	30200000	58488000	23710000	24388000	77368000	75943000	9572900
30	fsp27	57828000	24775000	33301000	63634000	30200000	58488000	23710000	24388000	77368000	75943000	9572900
31	fsp27	0	0	672380	0	0	0	584180	0	0	0	0
32	pln1	27717000	18499000	52838000	3.79482e+07	4.2856e+07	3.57144e+07	3.75879e+07	3.42398e+07	33662000	5.72858e+07	22511000
33	pln1	0	0	672380	0	0	0	584180	0	0	0	0
34	pln2	33335000	66561000	58367000	9220600	20759000	50845000	116550000	132870000	93027000	176740000	44750000
35	pln2	33335000	66561000	58367000	9220600	20759000	50845000	116550000	132870000	93027000	176740000	44750000
36	pln2	33335000	66561000	58367000	9220600	20759000	50845000	116550000	132870000	93027000	176740000	44750000
37	pln2	33335000	66561000	58367000	9220600	20759000	50845000	116550000	132870000	93027000	176740000	44750000
38	pln3	255380000	195000000	172350000	434990000	327740000	437880000	263330000	150580000	409240000	478080000	185800000
39	pln3	255380000	195000000	172350000	434990000	327740000	437880000	263330000	150580000	409240000	478080000	185800000
40	pln3	255380000	195000000	172350000	434990000	327740000	437880000	263330000	150580000	409240000	478080000	185800000
41	pln3	255380000	195000000	172350000	434990000	327740000	437880000	263330000	150580000	409240000	478080000	185800000
42	pln3	255380000	195000000	172350000	434990000	327740000	437880000	263330000	150580000	409240000	478080000	185800000
	imputed value
0	missing experimental value, imputation not possible because too few experimental values for the correlation analysis

## Sheet: mean intensitites controls
		Mean Protein Intensitites of Controls
#	process	C1	C2	C3	C4	C5	C6	C7	C8	C9	C10	C11
1	v_CPT1	696609984	296369984	567260032	535369984	701369984	434649984	440280000	386700000	717569984	888390016	149950000
2	v_ACS1	13171000320	9817900032	7914699776	11594999808	10129000448	12707000320	3514800128	7542799872	13347999744	11059000320	5825800192
3	v_ACS4	36320000	911230	43220752	38384000	96777000	85525000	24571000	32431000	763590016	411489984	28051000
4	v_ACS5	1254499968	852579968	565950016	1255500032	573449984	904460032	411840000	333889984	1943399936	3094299904	319990016
5	v_C16_cyt_uptake	4.50077e+06	2.81545e+06	2476502	4884113	3094355	5.53649e+06	2.0661e+06	1.80132e+06	3.65375e+06	7.32663e+06	1.68143e+06
6	v_magl	7216338	3.23226e+06	3.65243e+06	7477733	2.58761e+06	3.49897e+06	1.6681e+06	1.40228e+06	6.25507e+06	9770350	3071118
7	MTP	5117599744	3437400064	1018499968	5380700160	2950899968	7171999744	1614499968	1206599936	6630000128	7110400000	2499099904
8	v_agpat	1330939	1.00349e+06	1.3762e+06	1.69008e+06	1.09771e+06	1.64484e+06	1.58471e+06	1.09711e+06	1.32779e+06	2.73188e+06	970530
9	v_dgat	13400304	9139785	16973048	17157218	8533727	14649895	7322693	7.53611e+06	5501112	55947448	6094325
10	v_glycerol_kinase	133923336	66143332	46303332	23765000	88236664	94770000	32204000	22731000	127326664	60500000	34323332
11	v_gpat	13791000	23118000	92885000	66172000	31608000	18008000	24943000	29288000	38037000	61835000	4.39903e+06
12	v_PAP	6200902	4514334	3.73644e+06	9418553	4.72491e+06	11144574	5166109	4.5038e+06	6148041	15411989	2337426
13	apoB	3780800000	4424699904	2815800064	13189999616	2614799872	7892599808	2249700096	2497200128	6925000192	9698700288	4045299968
14	fsp27	748192	320545	646283	823312	390735	756732	493934	315538	1.00101e+06	982568	123856
15	pln1	174139	116225	663934	238420	269254	224385	524575	215121	211490	359913	141431
16	pln2	8333750	16640250	14591750	2305150	5189750	12711250	29137500	33217500	23256750	44185000	11187500
17	pln3	51076000	39000000	34470000	86998000	65548000	87576000	52666000	30116000	81848000	95616000	37160000
Mean protein intensitities were computet according to equations (4.1) and (4.2) from the individual protein intensitites

## Sheet: intensities tumors
		Protein Intensitites of Tumors
#	process	T1	T2	T3	T4	T5	T6	T7	T8	T9	T10	T11
1	v_CPT1	345340000	454950000	2403400	793860000	2485300000	559850000	328670000	645320000	663630000	1167700000	271400000
2	v_ACS1	4027000000	1121400000	95302000	3113600000	3820700000	4009500000	3859500000	5410100000	1898600000	3991800000	4808000000
3	v_ACS4	596310000	1310640625	21542000	6835400000	5215500000	1145500000	3529300000	279810000	112080000	5810900000	6013700
4	v_ACS5	482030000	3991300000	1.18942e+09	106750000	492100000	131300000	141990000	239570000	3262900000	75613000	667740000
5	v_C16_cyt_uptake	533710000	475110000	12261000	999100000	1062400000	441020000	479050000	785660000	1822600000	1749400000	934210000
6	v_C16_cyt_uptake	26932000	2.46648e+07	2.03513e+07	3.36349e+07	42031000	18244000	42383000	18695000	23194000	31385000	1.65715e+07
7	v_C16_cyt_uptake	1.18334e+07	12660000	4.17863e+06	6076000	1.08943e+07	9.03077e+06	6.89113e+06	7.78885e+06	1.89916e+07	1.24667e+07	7761800
8	v_C16_cyt_uptake	872010000	3627500000	9750900	11567000	425750000	388950000	681110000	974050000	2852700000	543160000	1189000000
9	v_magl	192470000	8.40315e+07	18726000	685230000	7883200	199390000	162410000	78515000	23368000	210980000	131280000
10	v_magl	58883000	3.52575e+07	46816000	234400000	35983000	45714000	34284000	16487000	34025000	113860000	54036000
11	v_magl	29469000	9.07659e+06	7.02091e+06	15075000	7382000	15989000	4835500	3093400	4358800	10637000	14704000
12	v_MTP	1102300000	2734300000	1743900	421860000	1044200000	2139100000	1023200000	1311100000	2642800000	1758100000	2546600000
13	v_agpat	3079100	27099000	1.21633e+07	2696100	6040200	7.03853e+06	4243100	1.06141e+07	5794100	7.02522e+06	1.14026e+07
14	v_agpat	6.47165e+07	3.26526e+07	2.21054e+07	39946000	3.38e+07	3.72723e+07	14710000	40133000	4.76706e+07	45985000	18269000
15	v_agpat	2.00536e+07	18162000	1.48716e+07	19392000	20360000	18888000	1.75655e+07	17287000	2.17564e+07	27812000	12702000
16	v_agpat	178949	2453300	6334900	8326800	8926700	2710100	28368000	4319800	19867000	1.2572e+07	2743500
17	v_agpat	30768000	16858000	4.53039e+06	78664000	37114000	11464000	14048000	1.14413e+07	51938000	23453000	9.46774e+06
18	v_dgat	125630000	28689000	16420000	129300000	96262000	82249000	70430000	87410000	118810000	179060000	35472000
19	v_dgat	0	0	0	8062900	0	0	0	0	0	0	0
20	v_glycerol_kinase	240550000	55302000	20533000	170730000	40010000	82862000	66645000	55618000	12654000	982710000	19809000
21	v_glycerol_kinase	240550000	55302000	20533000	170730000	40010000	82862000	66645000	55618000	12654000	982710000	19809000
22	v_glycerol_kinase	240550000	55302000	20533000	170730000	40010000	82862000	66645000	55618000	12654000	982710000	19809000
23	v_gpat	3.28842e+07	23852000	1.1138e+07	22324000	80529000	2.1946e+07	2.32832e+07	22297000	27010000	16282000	11866000
24	v_PAP	1.26342e+07	5617700	8.41985e+06	20160000	7021800	7997300	18740000	18552000	18653000	16109000	7848700
25	v_PAP	47935000	9679400	9.83448e+06	63385000	17253000	91312000	13251000	10445000	12430000	142380000	1721300
26	v_PAP	12833000	8049400	5.27341e+06	4859700	9844000	19108000	4935400	11738000	21336000	22152000	18493000
27	v_PAP	0	0	0	0	0	0	0	0	0	0	0
28	apoB	7124600000	4572700000	2072000000	2300000000	2673100000	7635700000	4384000000	2559100000	14793000000	6788900000	4253500000
29	fsp27	1.98394e+07	58609000	3.53823e+07	1.32528e+07	24613000	7865900	3.26782e+07	37933000	27936000	19336000	16952000
30	fsp27	1.98394e+07	58609000	3.53823e+07	1.32528e+07	24613000	7865900	3.26782e+07	37933000	27936000	19336000	16952000
31	fsp27	5.46834e+06	2.31197e+06	2.14964e+06	5150500	2.98363e+06	3.29109e+06	902490	1.80153e+06	5026200	4.41563e+06	1.70569e+06
32	pln1	0	0	0	0	0	0	0	0	16251000	0	0
33	pln1	7.82673e+06	3.78802e+06	2.74838e+06	5150500	4.90691e+06	5.34965e+06	902490	2.94309e+06	5026200	7.19519e+06	2.78088e+06
34	pln2	93130000	71214000	4.11353e+08	2325700000	1.13564e+09	124340000	147950000	248030000	1657700000	308670000	428040000
35	pln2	93130000	71214000	4.11353e+08	2325700000	1.13564e+09	124340000	147950000	248030000	1657700000	308670000	428040000
36	pln2	93130000	71214000	4.11353e+08	2325700000	1.13564e+09	124340000	147950000	248030000	1657700000	308670000	428040000
37	pln2	93130000	71214000	4.11353e+08	2325700000	1.13564e+09	124340000	147950000	248030000	1657700000	308670000	428040000
38	pln3	740140000	223100000	99209000	1298400000	265560000	559370000	299850000	165090000	945130000	436040000	317000000
39	pln3	740140000	223100000	99209000	1298400000	265560000	559370000	299850000	165090000	945130000	436040000	317000000
40	pln3	740140000	223100000	99209000	1298400000	265560000	559370000	299850000	165090000	945130000	436040000	317000000
41	pln3	740140000	223100000	99209000	1298400000	265560000	559370000	299850000	165090000	945130000	436040000	317000000
42	pln3	740140000	223100000	99209000	1298400000	265560000	559370000	299850000	165090000	945130000	436040000	317000000
	imputed value
0	missing experimental value, imputation not possible because too few experimental values for the correlation analysis

## Sheet: mean intensitites tumors
		Mean Protein Intensitites of Tumors
#	process	T1	T2	T3	T4	T5	T6	T7	T8	T9	T10	T11
1	v_CPT1	345340000	454950016	2403400	793859968	2485299968	559849984	328670016	645320000	663630016	1167699968	271400000
2	v_ACS1	4027000064	1121400064	95302000	3113600000	3820699904	4009499904	3859500032	5410100224	1898599936	3991800064	4808000000
3	v_ACS4	596310016	1310640640	21542000	6835400192	5215499776	1145500032	3529299968	279809984	112080000	5810899968	6013700
4	v_ACS5	482030016	3991300096	1189424256	106750000	492100000	131300000	141990000	239570000	3262899968	75613000	667740032
5	v_C16_cyt_uptake	5294485	7742853	1.96113e+06	4421245	6.27613e+06	3.70774e+06	4957503	4.49746e+06	10024688	7034812	4772684
6	v_magl	12598531	4.70334e+06	3.73515e+06	19557864	3.37374e+06	8.34564e+06	4.32713e+06	2.30852e+06	2.60899e+06	9084948	7466804
7	MTP	1102300032	2734299904	1743900	421860000	1044200000	2139100032	1023200000	1311100032	2642800128	1758099968	2546599936
8	v_agpat	2.34415e+06	3507427	2177768	3.21138e+06	2.76234e+06	2.03594e+06	3.10021e+06	2.39492e+06	3923452	3261263	1.84967e+06
9	v_dgat	3.6871e+06	841991	481909	7.58963e+06	2.82518e+06	2.41392e+06	2067043	2.56539e+06	3.48694e+06	5255214	1.04106e+06
10	v_glycerol_kinase	80183336	18434000	6.84433e+06	56910000	13336667	27620666	22215000	18539334	4218000	327570016	6603000
11	v_gpat	32884190	23852000	11137976	22324000	80529000	21945980	23283228	22297000	27010000	16282000	11866000
12	v_PAP	5293529	2.35586e+06	2.38015e+06	5729913	3066000	6.80473e+06	4026904	4.92738e+06	6.43174e+06	10034612	4.01894e+06
13	apoB	7124599808	4572700160	2072000000	2300000000	2673100032	7635700224	4384000000	2559099904	14792999936	6788899840	4253499904
14	fsp27	2.62528e+06	3.91438e+06	2.57232e+06	2169281	2.20237e+06	1.3525e+06	2.07524e+06	2.61816e+06	2.95472e+06	2.30506e+06	1419946
15	pln1	2.98893e+06	1.4466e+06	1.04957e+06	1.96691e+06	1.87389e+06	2.04297e+06	344650	1.12393e+06	3.83889e+06	2.74775e+06	1.06198e+06
16	pln2	23282500	17803500	102838128	581425024	283908960	31085000	36987500	62007500	414424992	77167504	107010000
17	pln3	148028000	44620000	19841800	259680000	53112000	111874000	59970000	33018000	189026000	87208000	63400000
Mean protein intensitities were computet according to equations (4.1) and (4.2) from the individual protein intensitites
