# Supplementary material for: Characterization of Lipid and Lipid Droplet Metabolism in Human HCC
Source: Cells. 2019 May 27;8(5):512. doi: 10.3390/cells8050512 (PMC6562484; doi:10.3390/cells8050512)
Supplement: Supplementary file 1 [file cells-08-00512-s001.zip › Supplementary Data 5 - Change of TAG Content at 10% Protein Inhibition.xlsx]

## Sheet: normal fat
TAG content [mM] at 10% inhibition of individual processes - normal fat condition
process	control	hcc 1	hcc 2	hcc 3	hcc 4	hcc 5	hcc 6	hcc 7	hcc 8	hcc 9	hcc 10	hcc 11
no inhibition	13.317	22.4855	254.416	40.8438	224.878	176.527	29.7028	52.5949	173.537	320.808	27.5329	200.276
CD36	12.817	21.6457	246.552	39.4341	217.936	166.768	28.1655	50.4582	169.148	311.532	26.7047	192.07
FFA diff	13.2408	22.3762	253.99	40.5711	223.714	175.81	29.3467	52.4626	173.275	320.311	27.4013	199.836
ACS	13.3154	22.4851	254.416	40.8396	224.878	176.525	29.702	52.5947	173.529	320.708	27.5325	200.233
CPT1	13.354	22.4889	256.325	40.9261	229.731	176.83	29.7611	52.903	175.096	323.691	28.0291	200.503
Glyc	13.317	22.4855	254.416	40.8438	224.878	176.527	29.7028	52.5949	173.537	320.808	27.5329	200.276
GlyK	13.317	22.4855	254.416	40.8438	224.878	176.527	29.7028	52.5949	173.537	320.808	27.5329	200.276
GPAT	13.4077	23.7629	251.448	40.6265	213.593	187.657	30.572	52.1553	170.101	314.057	26.3542	210.936
AGPAT	13.317	22.4856	254.416	40.8438	224.878	176.525	29.7028	52.5948	173.537	320.805	27.5329	200.275
PAP	13.317	22.4856	254.416	40.8439	224.878	176.525	29.7028	52.5945	173.537	320.808	27.5329	200.276
DCPT	13.4063	22.4859	255.331	40.8682	225.619	176.528	30.1014	52.7953	173.941	321.466	27.601	200.276
PCT	13.317	22.4855	254.416	40.8438	224.878	176.527	29.7028	52.5949	173.537	320.808	27.5329	200.276
VLDL	13.317	22.4855	254.416	40.8438	224.878	176.527	29.7028	52.5949	173.537	320.808	27.5329	200.276
ApoB syn	13.5182	22.8612	257.093	41.3335	226.15	178.426	30.3067	53.4689	175.095	324.144	27.9025	202.19
ApoB deg	13.1173	22.1251	251.731	40.3466	223.509	174.597	29.1109	51.7448	171.967	317.538	27.158	198.356
MTP	13.518	22.8611	257.09	41.3332	226.15	178.425	30.3065	53.4682	175.093	324.141	27.9023	202.189
Dgat2	13.0422	21.7131	249.706	40.1729	222.013	167.387	28.6771	51.409	171.142	314.19	27.3005	192.33
Dgat1	13.3691	22.083	256.309	41.4992	226.711	173.99	29.6247	53.2561	175.037	325.932	27.6754	197.666
de novo syn1	13.1172	22.1251	251.731	40.3465	223.505	174.603	29.1107	51.7452	171.967	317.545	27.1578	198.355
de novo syn2	13.317	22.4855	254.416	40.8437	224.878	176.53	29.7026	52.5942	173.536	320.807	27.5327	200.276
FSP27	12.7477	21.1482	250.622	38.7647	222.686	176.962	27.3764	47.7888	168.456	312.186	25.0099	201.148
TIP47	13.1983	22.3366	254.179	40.8253	224.865	176.524	29.5703	52.442	173.419	320.775	27.3984	200.259
ADRP	12.6183	21.1823	251.346	38.1604	219.802	175.443	27.782	49.6479	170.415	315.316	25.7063	199.374
PLN1	13.3075	22.4271	246.029	40.7957	224.014	172.46	29.4702	51.2395	166.948	310.552	27.2273	194.452
CGI58	13.7465	23.3038	262.694	42.6176	229.467	180.066	30.9042	54.851	180.051	333.041	28.6285	205.2
ATGL	14.2986	24.1733	266.442	43.8353	230.818	181.77	32.288	57.8142	183.908	336.851	30.1503	207.137
HSL	13.317	22.4855	254.416	40.8438	224.878	176.527	29.7028	52.5949	173.537	320.808	27.5329	200.276
MAGL	13.317	22.4855	254.416	40.8438	224.878	176.527	29.7028	52.5949	173.537	320.808	27.5329	200.276

## Sheet: high fat
TAG content [mM] at 10% inhibition of individual processes - high fat condition
process	control	hcc 1	hcc 2	hcc 3	hcc 4	hcc 5	hcc 6	hcc 7	hcc 8	hcc 9	hcc 10	hcc 11
no inhibition	40.2454	104.633	643.104	180.957	562.598	484.241	238.507	152.774	448.371	866.983	118.501	528.049
CD36	39.0474	98.072	628.269	171.897	547.64	467.354	222.046	148.893	438.901	849.066	113.55	509.628
FFA diff	39.9426	103.186	641.783	177.987	558.442	482.156	232.196	152.372	447.427	865.356	117.181	526.423
ACS	40.2428	104.631	643.104	180.935	562.598	484.239	238.501	152.774	448.362	866.887	118.499	527.988
CPT1	40.6626	104.802	651.235	182.344	576.969	487.108	242.046	154.509	454.788	878.59	123.233	530.601
Glyc	40.2454	104.633	643.104	180.957	562.598	484.241	238.507	152.774	448.371	866.983	118.501	528.049
GlyK	40.2454	104.633	643.104	180.957	562.598	484.241	238.507	152.774	448.371	866.983	118.501	528.049
GPAT	39.4401	115.612	624.274	180.398	526.915	502.96	238.071	148.639	432.691	838.072	107.222	549.422
AGPAT	40.2455	104.633	643.104	180.956	562.598	484.241	238.507	152.773	448.371	866.986	118.502	528.047
PAP	40.2455	104.634	643.102	180.957	562.598	484.241	238.507	152.774	448.371	866.986	118.502	528.048
DCPT	40.3814	104.633	644.326	181.003	563.603	484.241	241.457	153.006	448.965	867.826	118.782	528.047
PCT	40.2454	104.633	643.104	180.957	562.598	484.241	238.507	152.774	448.371	866.983	118.501	528.049
VLDL	40.2454	104.633	643.104	180.957	562.598	484.241	238.507	152.774	448.371	866.983	118.501	528.049
ApoB syn	40.9082	107.641	648.534	184.052	565.882	488.161	246.456	154.342	451.976	873.468	121.034	532.769
ApoB deg	39.6058	101.861	637.66	177.868	559.079	480.334	230.749	151.268	444.782	860.749	115.973	523.371
MTP	40.9068	107.638	648.518	184.043	565.877	488.155	246.444	154.339	451.968	873.457	121.032	532.76
Dgat2	39.5145	97.5163	632.18	174.788	556.087	463.493	224.042	149.767	441.622	850.927	116.076	506.713
Dgat1	40.6162	101.931	649.775	187.309	567.676	479.554	241.437	155.098	453.723	881.089	120.552	522.279
de novo syn1	39.6057	101.86	637.659	177.868	559.072	480.334	230.742	151.268	444.781	860.747	115.971	523.371
de novo syn2	40.2454	104.632	643.103	180.956	562.597	484.241	238.503	152.773	448.371	866.984	118.499	528.049
FSP27	38.0412	91.2908	645.773	168.671	557.89	491.527	200.417	145.339	444.842	869.111	100.005	535.361
TIP47	40.1235	104.331	642.924	180.939	562.596	484.241	238.132	152.685	448.291	866.975	118.26	528.039
ADRP	37.3859	95.3929	638.242	168.337	555.224	482.851	219.379	145.834	443.493	861.651	108.687	526.978
PLN1	40.0287	102.325	623.278	178.115	554.504	469.812	228.877	146.878	430.847	838.473	114.226	512.439
CGI58	40.9009	107.223	656.106	185.108	567.968	491.497	244.536	155.07	456.704	884.85	120.41	536.893
ATGL	44.0723	118.242	668.497	197.707	578.199	500.376	269.919	167.49	471.259	900.996	134.533	544.978
HSL	40.2454	104.633	643.104	180.957	562.598	484.241	238.507	152.774	448.371	866.983	118.501	528.049
MAGL	40.2454	104.633	643.104	180.957	562.598	484.241	238.507	152.776	448.371	866.982	118.501	528.049
